# Supplementary material for: Initial experience with the Carina™ platform for gasless transaxillary robotic thyroidectomy in papillary thyroid carcinoma: an early feasibility report
Source: Front Endocrinol (Lausanne). 2026 Jul 3;17:1804469. doi: 10.3389/fendo.2026.1804469 (PMC13375511; doi:10.3389/fendo.2026.1804469)
Supplement: Supplementary file 1 [file Table1.xlsx]

## Sheet: Sheet1
Case number	BMI	Sex	age	height	weight	Hashimoto thyroiditis	location	System Prepare time	Teleoperation time	blood loss	Operative time	LED score	SMEQ score	tumor size	Capsule invasion	Subtypes of PTC	Metastatic CLN	CLN	Postoperative drainage volume	Postoperative hospital stay	Transient paresthesia of the subclavian skin region	VAS pain score in POD 1	VAS pain score in POD 4	VAS pain score in POD 30	Seroma
1	29.7211	F	33	162	78	Yes	left	7	129	10	200	8	36	1.3	1	Infiltrative follicular	1	5	259	3	Yes	0	4	0	Yes
2	21.4844	F	46	160	55	Yes	left	14	151	10	230	0	36	1	1	Classical	0	7	108	4	Yes	2	0	0	No
3	22.6667	F	58	150	51	Yes	Right	7	119	10	200	4	21	0.5	0	Classical	0	2	85	2	Yes	2	2	2	No
4	21.875	F	51	160	56	No	left	12	80	10	150	2	16	0.5	0	Classical	0	4	147	3	Yes	2	2	0	No
5	29.34	F	30	162	77	No	left	7	123	10	225	0	15	1.2	1	Classical and Infiltrative follicular	0	11	113	3	Yes	2	0	0	No
6	24.1415	F	36	155	58	Yes	left	9	122	5	205	0	16	0.7	0	Classical	5	8	65	3	Yes	0	0	0	No
7	25.0399	F	51	166	69	No	Right	17	89	10	165	0	6	1	1	Classical	1	6	81	3	Yes	0	4	0	No

## Sheet: Sheet2
Parameter	Mean ± SD or N	Range or percentage			Parameter	Mean ± SD or N	Range or percentage
Sex					system preparation time（min）	10.43±3.99	（7-17）
Female	7	1			system control time（min）	116.14±24.20	（80-151）
Male	0	0			operative time（min）	196.43±29.40	（150-230）
Age (years)	44±11	（30-58）			physical stress load of the surgeon	2.00±3.06	（0-8）
BMI(kg/m2)	24.90±3.40	（21.48-29.72）			mental stress load of the surgeon	20.86±11.26	（6-36）
Hashimoto’s thyroiditis					blood loss（ml）	9.29±1.89	（5-10）
Yes	4	0.5			Postoperative drainage volume (ml)	122.57±65.79	（65-259）
No	4	0.5			Postoperative hospital stay (days)	3±0.58	（2-4）
Tumor location					VAS pain score
Left	5	0.7143			postoperative day 1	1.14±1.07	（0-2）
Righe	2	0.2857			postoperative day 4	1.71±1.80	（0-4）
					postoperative day 30
					tumor size（cm）	0.89±0.32	（0.5-1.3）
					capsule invasion
					yes	4	0.5714
					no	3	0.4286
					Subtypes of PTC
					Classical	5	0.7143
					Infiltrative follicular	1	0.1429
					Classical and Infiltrative follicular	1	0.1429
					Metastatic Central lymph nodes	1.00±1.83	（0-5）
					Retrieved Central lymph nodes	6.14±2.91	（2-11）
					ATA 2025 Risk of Recurrence
					low	6	0.8571
					low-intermediate	1	0.1429
					Complications	N	percentage
					Transient paresthesia of the subclavian skin region	7	1
					Postoperative bleeding	0	0
					Hoarseness	0	0
					cough and aspiration	0	0
					decrease of vocal range	0	0
					Seroma	1	0.1429
					infection	0	o
					Chyle leak	0	0
